# Supplementary material for: Differential Gene Expression in Thrombomodulin (TM; CD141)+ and TM− Dendritic Cell Subsets
Source: PLoS One. 2013 Aug 23;8(8):e72392. doi: 10.1371/journal.pone.0072392 (PMC3751914; doi:10.1371/journal.pone.0072392)
Supplement: Table S1 — Top 100 probes changed between TM+ and TM- DCs (A); Top 100 probes changed between sTM treated and untreated DCs (B). (XLSX) [file pone.0072392.s002.xlsx]

## Sheet: Sheet1
Supplemental Table S1: A) Top 100 probes changed between TM+ and TM- DCs; B) Top 100 probes changed between sTM treated and untreated DCs
A) Top 100 probes changed between TM+ and TM- DCs*
* Top 100 genes identified as described in Materials and Methods that are displayed in Fig. 2A.
ID is the transcript_cluster_ID for that proble on the microarray. PWF is proportion-weighted F. Gene assignment is the annotation of that probe.
ID	PWF	gene assignment	gene symbol	annotation
10543239	806.002	NM_031198	Tcfec	transcription factor EC
10569020	796.713	NM_001033632	Ifitm6	interferon induced transmembrane protein 6
10590631	736.946	NM_009915	Ccr2	chemokine (C-C motif) receptor 2
10537410	666.552	NM_011539	Tbxas1	thromboxane A synthase 1, platelet
10535084	649.108	NM_028469	3110082I17Rik
10371220	540.454	NM_010304	Gna15	guanine nucleotide binding protein, alpha 15
10381082	539.118	NM_001177302	Rara	retinoic acid receptor, alpha
10385699	500.519	NM_025346	Rmnd5b	required for meiotic nuclear division 5 homolog B (S. cerevisiae)
10444236	493.632	NM_010388	H2-DMb2	histocompatibility 2, class II, locus Mb2
10395155	476.289	NM_027828	Fam110c	family with sequence similarity 110, member C
10444229	432.472	NM_010386	H2-Dma	histocompatibility 2, class II, locus Dma
10387855	431.297	NM_009660	Alox15	arachidonate 15-lipoxygenase
10497358	424.078	NM_001173460	Sirpb1b	signal-regulatory protein beta 1B
10555389	413.185	NM_011671	Ucp2	uncoupling protein 2 (mitochondrial, proton carrier)
10523717	412.973	NM_009263	Spp1	secreted phosphoprotein 1
10490104	406.38	NM_011497	Aurka	aurora kinase A
10425092	401.082	NM_028195	Cyth4	cytohesin 4
10572679	400.306	NM_146211	Glt25d1	glycosyltransferase 25 domain containing 1
10454709	400.23	NM_001166406	Kif20a	kinesin family member 20A
10495285	394.933	NM_019972	Sort1	sortilin 1
10562637	386.86	NM_172301	Ccnb1	cyclin B1
10575052	386.229	NM_009864	Cdh1	cadherin 1
10403941	371.405	NM_145073	Hist1h3g	histone cluster 1, H3g
10390707	362.321	NM_011623	Top2a	topoisomerase (DNA) II alpha
10432640	353.462	ENSMUST00000100198	Bin2	bridging integrator 2
10408239	352.283	NM_013548	Hist1h3f	histone cluster 1, H3f
10408246	352.163	NM_013550	Hist1h3a	histone cluster 1, H3a
10403978	349.947	NM_001110555	Hist1h2bk	histone cluster 1, H2bk
10403980	345.656	NM_001110555	Hist1h2bm	histone cluster 1, H2bm
10404045	344.531	NM_001177544	Hist1h2ao	histone cluster 1, H2ao
10408070	344.103	NM_001110555	Hist1h2be	histone cluster 1, H2be
10404065	343.821	NM_178215	Hist2h3b	histone cluster 2, H3b
10357391	342.492	NM_027678	Zranb3	zinc finger, RAN-binding domain containing 3
10408111	341.386	NM_001177544	Hist1h2ao	histone cluster 1, H2ao
10462796	338.339	NM_010615	Kif11	kinesin family member 11
10404026	335.895	NM_175661	Hist1h2af	histone cluster 1, H2af
10408210	334.395	NM_023422	Hist1h2bc	histone cluster 1, H2bc
10404049	332.741	NM_178204	Hist1h3d	histone cluster 1, H3d
10403955	332.673	NM_001177544	Hist1h2ao	histone cluster 1, H2ao
10554445	332.268	NM_145150	Prc1	protein regulator of cytokinesis 1
10404028	327.231	NM_145073	Hist1h3g	histone cluster 1, H3g
10403948	326.49	NM_001177653	Hist1h2be	histone cluster 1, H2be
10411739	325.895	NM_172301	Ccnb1	cyclin B1
10494405	325.217	NM_178215	Hist2h3b	histone cluster 2, H3b
10408118	324.612	NM_001177544	Hist1h2ao	histone cluster 1, H2ao
10494402	323.883	NM_178216	Hist2h3c1	histone cluster 2, H3c1
10408083	323.682	NM_145073	Hist1h3g	histone cluster 1, H3g
10408085	323.615	NM_178184	Hist1h2an	histone cluster 1, H2an
10487480	310.072	NM_001113179	Bub1	budding uninhibited by benzimidazoles 1 homolog (S. cerevisiae)
10408094	309.635	NM_001177544	Hist1h2ao	histone cluster 1, H2ao
10471929	304.471	NM_153820	Arhgap15	Rho GTPase activating protein 15
10403938	303.057	NM_178185	Hist1h2an	histone cluster 1, H2an
10352356	301.782	NM_027999	Haus5	HAUS augmin-like complex, subunit 5
10408072	300.271	NM_001177544	Hist1h2ao	histone cluster 1, H2ao
10438340	299.277	NM_001111062	Comt1	catechol-O-methyltransferase 1
10430931	299.11	NM_028728	Nfam1	Nfat activating molecule with ITAM motif 1
10500324	296.763	NM_013549	Hist2h2aa1	histone cluster 2, H2aa1
10497364	293.915	NM_001173460	Sirpb1b	signal-regulatory protein beta 1B
10403455	292.869	NM_001081426	Dip2c	DIP2 disco-interacting protein 2 homolog C (Drosophila)
10497349	288.292	NM_001002898	Sirpb1a	signal-regulatory protein beta 1A
10419073	287.532	NM_145928	Tspan14	tetraspanin 14
10359890	286.802	NM_023284	Nuf2	NUF2, NDC80 kinetochore complex component, homolog (S. cerevisiae)
10408202	286.541	NM_013548	Hist1h3f	histone cluster 1, H3f
10531370	286.487	NM_025972	Naaa	N-acylethanolamine acid amidase
10497831	273.83	NM_009828	Ccna2	cyclin A2
10593293	269.284	NM_001081445	Ncam1	neural cell adhesion molecule 1
10432511	268.916	NM_012025	Racgap1	Rac GTPase-activating protein 1
10497345	268.593	NM_001076679		predicted gene 9733
10403959	262.856	NM_001110555	Hist1h2bc	histone cluster 1, H2bc
10408087	262.856	NM_001110555	Hist1h2bc	histone cluster 1, H2bc
10604751	255.227	NM_010200	Fgf13	fibroblast growth factor 13
10398907	255.155	NM_178911	Pld4	phospholipase D family, member 4
10486119	251.145	NM_177568	Plcb2	phospholipase C, beta 2
10494395	250.735	NM_013549	Hist2h2aa1	histone cluster 2, H2aa1
10563820	250.103	NM_001160345	Svip	small VCP/p97-interacting protein
10419323	248.304	NM_144553	Dlgap5	discs, large (Drosophila) homolog-associated protein 5
10391811	245.679	NM_197959	Kif18b	kinesin family member 18B
10364011	245.126	NM_153406	Cytsa	cytospin A
10470614	243.888	NM_001033874		RIKEN cDNA 1190002A17 gene
10474769	243.808	NM_009773	Bub1b	budding uninhibited by benzimidazoles 1 homolog, beta (S. cerevisiae)
10427744	243.416	NM_001166408	Rai14	retinoic acid induced 14
10466659	241.978	NM_010266	Gda	guanine deaminase
10524266	241.905	NM_016681	Chek2	CHK2 checkpoint homolog (S. pombe)
10515431	237.991	NM_134471	Kif2c	kinesin family member 2C
10512949	237.857	NM_013454	Abca1	ATP-binding cassette, sub-family A (ABC1), member 1
10551666	237.332	NM_008279	Map4k1	mitogen-activated protein kinase kinase kinase kinase 1
10515836	235.317	NM_172301	Ccnb1	cyclin B1
10409220	234.29	NM_013549	Hist2h2aa1	histone cluster 2, H2aa1
10500813	233.985	NM_010432	Hipk1	homeodomain interacting protein kinase 1
10500329	232.524	NM_013549	Hist2h2aa1	histone cluster 2, H2aa1
10591781	232.05	NM_028390	Anln	anillin, actin binding protein
10461878	231.965	NM_181348	Prune2	prune homolog 2 (Drosophila)
10594251	229.923	NM_024245	Kif23	kinesin family member 23
10403943	228.959	NM_178200	Hist1h2bm	histone cluster 1, H2bm
10494390	227.353	NM_013549	Hist2h2aa1	histone cluster 2, H2aa1
10508986	225.591	NM_019641	Stmn1	stathmin 1
10548735	225.164	NM_130447	Dusp16	dual specificity phosphatase 16
10494978	223.896	NM_008979	Ptpn22	protein tyrosine phosphatase, non-receptor type 22 (lymphoid)
10575799	223.322	NM_172285	Plcg2	phospholipase C, gamma 2
10541729	222.885	NM_013538	Cdca3	cell division cycle associated 3
B) Top 100 probes changed between sTM treated and untreated DCs*
* Top 100 genes identified as described in Materials and Methods that are displayed in Fig. 2B.
ID is the transcript_cluster_ID for that proble on the microarray. PWF is proportion-weighted F. Gene assignment is the annotation of that probe.
ID	PWF	gene assignment
10542880	59.9664			RIKEN cDNA 4833442J19 gene
10559248	57.9976	NM_020286	Tspan32	tetraspanin 32
10545101	53.4183	NM_019455	Hpgds	hematopoietic prostaglandin D synthase
10475941	43.4423	NM_178404	Zc3h6	zinc finger CCCH type containing 6
10421046	43.0723	NM_177780	Dock5	dedicator of cytokinesis 5
10535938	42.9506	NM_133898	N4bp2l1	NEDD4 binding protein 2-like 1
10442240	42.7007	NM_001008501	Zfp760	zinc finger protein 760
10542885	41.4931	NM_026054		RIKEN cDNA 2810474O19 gene
10540790	39.6501	NM_009507	Vhl	von Hippel-Lindau syndrome
10518147	38.7583	NM_010329	Pdpn	podoplanin
10508249	38.5614	NM_001099319		predicted gene 12942
10395005	36.3657	NM_001081378	Kidins220	kinase D-interacting substrate 220
10346260	35.0038	NM_028091	Osgepl1	O-sialoglycoprotein endopeptidase-like 1
10351703	34.3471	NM_009938	Copa	coatomer protein complex subunit alpha
10412909	33.2536	NM_010191	Fdft1	farnesyl diphosphate farnesyl transferase 1
10608711	32.5389	---
10607619	29.3198	NM_001024624	Cdkl5	cyclin-dependent kinase-like 5
10538373	28.4218	NM_030024	Prr15	proline rich 15
10514329	28.3116	NM_197889	Ifnz	interferon zeta
10465089	28.1853	NM_001024560	Snx32	sorting nexin 32
10439854	27.7754	NM_027444	Bbx	bobby sox homolog (Drosophila)
10545436	27.2363	NM_144917	Elmod3	ELMO/CED-12 domain containing 3
10549544	27.1657	ENSMUST00000100766		Gm10388 // predicted gene 10388
10386169	27.0657	ENSMUST00000065533		Gm9900 // predicted gene 9900
10339417	27.0217	---
10415857	26.3621	NM_177628	Fam167a	family with sequence similarity 167, member A
10446833	26.2372	NM_007566	Birc6	baculoviral IAP repeat-containing 6
10347915	26.1899	NM_001081746	Csprs	component of Sp100-rs
10499095	26.1545	NM_172682	Fam160a1	family with sequence similarity 160, member A1
10569152	24.838	NM_172116	Pddc1	Parkinson disease 7 domain containing 1
10442211	24.5854	NM_013843	Zfp53	zinc finger protein 53
10347925	24.2775	NM_001081746	Csprs	component of Sp100-rs
10370497	23.9299	NM_172134	Pdxk	pyridoxal (pyridoxine, vitamin B6) kinase
10538684	23.8564	NM_001081145	Tigd2	tigger transposable element derived 2
10524941	23.8297	NM_145564	Fbxo21	F-box protein 21
10418747	23.8264	NM_019975	Hacl1	2-hydroxyacyl-CoA lyase 1
10341259	23.7639	---
10535883	23.5312	NM_153572	Katnal1	katanin p60 subunit A-like 1
10490246	23.2444	ENSMUST00000108930		Gm14399 // predicted gene 14399
10441923	22.9756	NM_001039552		RIKEN cDNA 2210404J11 gene
10381140	22.7468	NM_028918	Ttc25	tetratricopeptide repeat domain 25
10439881	21.9568	NR_028300		RIKEN cDNA 5330426P16 gene
10356274	21.8719	NM_033616	Csprs	component of Sp100-rs
10545394	21.5969	NM_025607	Rnf181	ring finger protein 181
10571922	21.4296	NM_175089	Nek1	NIMA (never in mitosis gene a)-related expressed kinase 1
10410341	21.3788	NM_133228	Zfp87	zinc finger protein 87
10470775	21.3762	NM_207298	Cercam	cerebral endothelial cell adhesion molecule
10348645	21.2844	NM_022320	Gpr35	G protein-coupled receptor 35
10563712	21.133	NM_001172588	Mrgpra2a	MAS-related GPR, member A2A
10572928	20.6361	NM_029182	Rasd2	RASD family, member 2
10341493	20.5834	---
10461078	20.5303	NM_146091	Atl3	atlastin GTPase 3
10457168	20.4756	NM_178687	Cd226	CD226 antigen
10528102	20.4447	NM_023733	Crot	carnitine O-octanoyltransferase
10565519	20.3031	NM_026734	Tmem126b	transmembrane protein 126B
10341089	20.0527	---
10339685	19.922	---
10419825	19.6949	NM_023190	Acin1	apoptotic chromatin condensation inducer 1
10355147	19.4915	NM_025964	Fam119a	family with sequence similarity 119, member A
10374934	19.1548	NM_134013	Psme4	proteasome (prosome, macropain) activator subunit 4
10435832	18.9374	NM_001029889		ENSMUST00000096063 // Gm608
10523856	18.6556	---
10410309	18.5751	---
10459766	18.3579	NR_028560	Scarna17	small Cajal body-specific RNA 17
10461642	18.3579	NR_028560	Scarna17	small Cajal body-specific RNA 17
10466676	18.3421	ENSMUST00000038830		RIKEN cDNA 1110059E24 gene
10501832	18.2987	ENSMUST00000029770	Abcd3	ATP-binding cassette, sub-family D (ALD), member 3
10577792	18.2979	NM_031257	Plekha2	pleckstrin homology domain-containing, family A (phosphoinositide binding specific) member 2
10387816	18.2512	NM_173742	Rnasek	ribonuclease, RNase K
10418480	18.2104	NM_153547	Gnl3	guanine nucleotide binding protein-like 3 (nucleolar)
10481531	18.203	NM_144885		ENSMUST00000028205
10383943	17.9333	NM_007968	Ewsr1	Ewing sarcoma breakpoint region 1
10591241	17.8263	NM_146221	Zfp426	zinc finger protein 426
10541785	17.7591	NM_016845	Acrbp	proacrosin binding protein
10416522	17.7321	NM_207652	Tsc22d1	TSC22 domain family, member 1
10389627	17.6592	NM_053269	Rad51c	RAD51 homolog c (S. cerevisiae)
10377429	17.5249	NR_028566	Snord118	small nucleolar RNA, C/D box 118
10399428	17.5249	NR_028566	Snord118	small nucleolar RNA, C/D box 118
10343259	17.4591	---
10455146	17.4135	ENSMUST00000097608		RIKEN cDNA 3222401L13 gene
10514331	17.212	NM_197889	Ifnz	interferon zeta
10563715	17.0365	NM_153101	Mrgpra2b	MAS-related GPR, member A2B
10449631	17.0233	NM_027060	Btbd9	BTB (POZ) domain containing 9
10338863	16.9688	---
10465625	16.9672	NM_134150	Otub1	OTU domain, ubiquitin aldehyde binding 1
10601360	16.8707	NM_001109757	Atp7a	ATPase, Cu� transporting, alpha polypeptide
10522090	16.8706	NM_153391	Wdr19	WD repeat domain 19
10361509	16.8418	NM_001079686	Syne1	synaptic nuclear envelope 1
10435004	16.8409	ENSMUST00000115168		RIKEN cDNA 1500031L02 gene
10582879	16.6716	NM_033616	Csprs	component of Sp100-rs
10360684	16.651	NM_010145	Ephx1	epoxide hydrolase 1, microsomal
10550574	16.6271	NM_032418	Dmpk	dystrophia myotonica-protein kinase
10420668	16.612	NR_029733	Mir15a	microRNA 15a
10514325	16.5414	NM_001098840
10370483	16.4998	NM_010925	Rrp1	ribosomal RNA processing 1 homolog (S. cerevisiae)
10562605	16.3512	ENSMUST00000071804		expressed sequence AI987944
10420437	16.314	---	Zdhhc20	zinc finger, DHHC domain containing 20
10528207	16.2514	NM_001159557	Cd36	CD36 antigen
10482172	16.1994	NM_199025	Zbtb26	zinc finger and BTB domain containing 26
10604451	16.1491	NM_145951	Enox2	ecto-NOX disulfide-thiol exchanger 2
