# Supplementary material for: Differential Gene Expression in Thrombomodulin (TM; CD141)+ and TM− Dendritic Cell Subsets
Source: PLoS One. 2013 Aug 23;8(8):e72392. doi: 10.1371/journal.pone.0072392 (PMC3751914; doi:10.1371/journal.pone.0072392)
Supplement: Table S2 — Antibodies used to detect phosphoproteins in Figure 6 . (XLSX) [file pone.0072392.s003.xlsx]

## Sheet: Sheet1
Supplemental Table S2: Antibodies used to detect phosphoproteins in Figure 6
FULL NAME OF PROTEIN	ABBREVIATION	LANE	EPITOPE
Adducin alpha (ADD1)	Adducin a	2	S726
Adducin gamma (ADD3)	Adducin g	2	S693
B23 (nucleophosmin, numatrin, nucleolar protein NO38)	B23 (NPM)	19	S4
cAMP response element binding protein 1	CREB1	20	S133
Cyclin-dependent protein-serine kinase 1/2	CDK1/2	2	Y15
Double-stranded RNA-dependent protein-serine kinase	PKR1	16	T451
Extracellular regulated protein-serine kinase 1 (p44 MAP kinase)	Erk1	8	T202+Y204
Extracellular regulated protein-serine kinase 2 (p42 MAP kinase)	Erk2	8	T185+Y187
Glycogen synthase-serine kinase 3 alpha	GSK3a	15	S21
Glycogen synthase-serine kinase 3 alpha	GSK3a	17	Y279
Glycogen synthase-serine kinase 3 beta	GSK3b	15	S9
Glycogen synthase-serine kinase 3 beta	GSK3b	17	Y216
Jun N-terminus protein-serine kinase (stress-activated protein kinase (SAPK))	JNK	6	T183+Y185
Jun proto-oncogene-encoded AP1 transcription factor	Jun	11	S73
MAPK/ERK protein-serine kinase 1/2 (MKK1/2)	MEK1/2 (MAP2K1/2)	19	S218+S222
MAPK/ERK protein-serine kinase 3/6 (MKK3/6)	MEK3/6 (MAP2K3/6)	7	S189/S207
Mitogen & stress-activated protein-serine kinase 1	Msk1	15	S376
Mitogen-activated protein-serine kinase p38 alpha	p38a MAPK	18	T180+Y182
N-methyl-D-aspartate (NMDA) glutamate receptor 1 subunit zeta	NR1	3	S896
p70 ribosomal protein-serine S6 kinase alpha	S6Ka (p70 S6Ka)	8	T389
p85 ribosomal protein-serine S6 kinase alpha	S6Ka (p85 S6Ka)	8	T389
Protein-serine kinase B alpha	PKBa (Akt1)	14	S473
Protein-serine kinase B alpha	PKBa (Akt1)	13	T308
Protein-serine kinase C alpha	PKCa	5	S657
Protein-serine kinase C alpha/beta 2	PKCa/b2	7	T638/T641
Protein-serine kinase C delta	PKCd	13	T507
Protein-serine kinase C epsilon	PKCe	4	S729
Raf1 proto-oncogene-encoded protein-serine kinase	Raf1	12	S259
Retinoblastoma-associated protein 1	Rb	18	S780
Retinoblastoma-associated protein 1	Rb	20	S807+S811
Ribosomal S6 protein-serine kinase 1/3	RSK1/3	6	T359+S363/T356+S360
Signal transducer and activator of transcription 1	STAT1	12	Y701
Signal transducer and activator of transcription 3	STAT3	10	S727
Signal transducer and activator of transcription 5A	STAT5A	9	Y694
SMA- and mothers against decapentaplegic homologs 1/5/9	Smad1/5/9	4	S463+S465/S463+S465/S465+S467
Src proto-oncogene-encoded protein-tyrosine kinase	Src	5	Y418
Src proto-oncogene-encoded protein-tyrosine kinase	Src	2	Y529
